# Supplementary material for: Chronic oxidative stress promotes H2AX protein degradation and enhances chemosensitivity in breast cancer patients
Source: EMBO Mol Med. 2016 Mar 22;8(5):527–49. doi: 10.15252/emmm.201505891 (PMC5123617; doi:10.15252/emmm.201505891)
Supplement: Supplementary file 2 — Source Data for Appendix [file EMMM-8-527-s004.zip]

Archive with 4 entries (3 files):
- Source_data_for_Appendix_Figures/
- Source_data_for_Appendix_Figures/.DS_Store
- Source_data_for_Appendix_Figures/Source_data_for_Appendix_Figure_1.pdf
- Source_data_for_Appendix_Figures/Source_data_for_Appendix_Figure_2.pdf
